# Supplementary material for: The prion-like protein kinase Sky1 is required for efficient stress granule disassembly
Source: Nat Commun. 2019 Aug 9;10:3614. doi: 10.1038/s41467-019-11550-w (PMC6688984; doi:10.1038/s41467-019-11550-w)
Supplement: Supplementary file 3 — Source Data [file 41467_2019_11550_MOESM3_ESM.xlsx]

## Sheet: Figure 1
Figure 1B
	Sky1
		Repeat 1	Repeat 2	Repeat 3	Mean	SD
	30C	0	3.7037	0	1.23457	2.13833
	15 min HS	94.3396	98.3871	97.5	96.7422	2.12748
	30 min HS	98.3871	96.6102	100	98.3324	1.69558
	1 h recovery	40	36.1111	36.25	37.4537	2.20625
	2 h recovery	0	5.17241	1.63934	2.27059	2.64335
	Pab1
		Repeat 1	Repeat 2	Repeat 3	Mean	SD
	30C	0	0	0	0	0
	15 min HS	96.2264	100	97.5	97.9088	1.91972
	30 min HS	100	96.6102	100	98.8701	1.95712
	1 h recovery	36.9231	31.9444	36.25	35.0392	2.70116
	2 h recovery	0	1.72414	0	0.574713	0.995431
Percent colocalization of Sky foci with Pab1 foci
		Repeat 1	Repeat 2	Repeat 3	Mean	SD
		91.0829	93.7289	71.5586	85.4568	12.1087

## Sheet: Figure 2
Figure 2B
		Repeat 1	Repeat 2	Repeat 3	Repeat 4	Repeat 5	Mean	SD
	Wild-type	0.103557	0.116679	0.0897127	0.0343136	0.0504891	0.0789503	0.0351683
	∆PrLD	0.0415551	0.0124566	0.0365638	0.0171201	0.00593864	0.0227269	0.01553
	N-term PrLD	0.0971975	0.0365911	0.0829363	0.0363769	0.166529	0.0839261	0.0536233
	C-term PrLD	0.0740642	0.0853361	0.0708749	0.0381191	0.0618682	0.0660525	0.0177277

## Sheet: Figure 3
Figure 3B
		Repeat 1	Repeat 2	Repeat 3	Repeat 4	Repeat 5	Mean	SD
	Wild-type	0.103557	0.116679	0.0897127	0.0343136	0.0504891	0.0789503	0.0351683
	∆PrLD	0.0415551	0.0124566	0.0365638	0.0171201	0.00593864	0.0227269	0.01553
	Ded1	0.0573036	0.0260666	0.042388	0.0314867	0.0722381	0.0458966	0.0189551
	Cdc39	0.07398	0.118426	0.126746	0.125337	0.179793	0.124857	0.0375887
	cPFD1	0.00415517	0.00446446	0.0021738	0.002315	0.0107483	0.00477135	0.00349926
	cPFD2	0.00322085	0.00275119	0.00188951	0.00213229	0.00996478	0.00399172	0.00337962
	cPFD3	0.00383633	0.00130037	0.00218423	0.0079388	0.0174387	0.00653968	0.00660444

## Sheet: Figure 4
Figure 4D
	Sky1
		Repeat 1	Repeat 2	Repeat 3	Repeat 4	Repeat 5	Mean	SD
	Wild-type	40	36.1111	36.25	46.2963	28.0488	37.3412	6.6392
	K187M	96.2963	88.8889	87.2727	82.8571	87.5	88.563	4.8801
	Pab1
		Repeat 1	Repeat 2	Repeat 3	Repeat 4	Repeat 5	Mean	SD
	Wild-type	36.9231	31.9444	36.25	53.7037	29.2683	37.6179	9.52642
	K187M	59.2593	81.4815	54.5455	67.1429	70.3125	66.5483	10.425
	∆Sky1	58.4615	53.5714	52.0833	60	76.4706	60.1174	9.71569

## Sheet: Figure 5
Figure 5C												Figure 5J
	Sky1 WT												Sky1 WT
		Repeat 1	Repeat 2	Repeat 3	Repeat 4	Repeat 5	Mean	SD						Repeat 1	Repeat 2	Repeat 3	Repeat 4	Repeat 5	Mean	SD
	30C	0	0	0	0	0	0	0					WT Npl3	40.3846	38.0952	53.8462	18.1818	46.8085	39.4633	13.3832
	15 min HS	100	100	100	100	100	100	0					S411A	94.7368	89.3617	96	94.2029	88.6364	92.5876	3.35006
	30 min HS	100	100	100	100	100	100	0					S411D	56.4103	54.902	47.9167	28.8889	43.5897	46.3415	11.0602
	1 h recovery	40.3846	38.0952	53.8462	18.1818	46.8085	39.4633	13.3832
	2 h recovery	8	0	13.8889	0	3.84615	5.14701	5.89991
													Sky1 K187M
	Sky1 K187M													Repeat 1	Repeat 2	Repeat 3	Repeat 4	Repeat 5	Mean	SD
		Repeat 1	Repeat 2	Repeat 3	Repeat 4	Repeat 5	Mean	SD					WT Npl3	80.3922	86.5385	70.4545	53.7037	88.2353	75.8648	14.2112
	30C	0	0	0	0	0	0	0					S411A	78.5714	81.0127	82.1429	83.3333	94.2308	83.8582	6.05919
	15 min HS	100	98.2759	98.1132	100	100	99.2778	0.990565					S411D	77.027	70	72.973	54.902	85.1064	72.0017	11.1169
	30 min HS	98.3333	100	100	100	100	99.6667	0.745356
	1 h recovery	80.3922	86.5385	70.4545	53.7037	88.2353	75.8648	14.2112
	2 h recovery	9.09091	26.4151	19.4444	0	22.6667	15.5234	10.8095
Figure 5D												Figure 5K
	Sky1 WT												Sky1 WT
		Repeat 1	Repeat 2	Repeat 3	Repeat 4	Repeat 5	Mean	SD						Repeat 1	Repeat 2	Repeat 3	Repeat 4	Repeat 5	Mean	SD
	30C	0	0	0	0	0	0	0					WT Npl3	3.84615	1.5873	0	4.54545	0	1.99578	2.12473
	15 min HS	16.2791	35.7143	66.6667	31.1475	38.6364	37.6888	18.3417					S411A	84.2105	70.2128	76	63.7681	75	73.8383	7.55246
	30 min HS	61.5385	73.2143	95.9184	67.3469	57.4468	71.093	15.1025					S411D	12.8205	3.92157	0	6.66667	7.69231	6.22021	4.74092
	1 h recovery	3.84615	1.5873	0	4.54545	0	1.99578	2.12473
	2 h recovery	2	0	0	0	0	0.4	0.894427
													Sky1 K187M
	Sky1 K187M													Repeat 1	Repeat 2	Repeat 3	Repeat 4	Repeat 5	Mean	SD
		Repeat 1	Repeat 2	Repeat 3	Repeat 4	Repeat 5	Mean	SD					WT Npl3	23.5294	25	40.9091	33.3333	49.0196	34.3583	10.7675
	30C	0	0	0	0	0	0	0					S411A	51.7857	54.4304	35.7143	71.4286	71.1538	56.9026	14.9611
	15 min HS	100	96.5517	98.1132	92.4528	100	97.4236	3.13129					S411D	48.6486	40	32.4324	33.3333	57.4468	42.3722	10.6391
	30 min HS	98.3333	100	94.2308	91.8033	100	96.8735	3.68688
	1 h recovery	23.5294	25	40.9091	33.3333	49.0196	34.3583	10.7675
	2 h recovery	5.45455	15.0943	8.33333	0	9.33333	7.64311	5.52406
Figure 5E

## Sheet: Figure 6
Figure 6A										Figure 6B
	Sky1-GFP										Sky1-GFP
		Repeat 1	Repeat 2	Repeat 3	Repeat 4	Repeat 5	Mean	SD				Repeat 1	Repeat 2	Repeat 3	Repeat 4	Repeat 5	Mean	SD
	30C	0	0	0	0	0	0	0			30C	0	0	0	0	0	0	0
	30 min HS	100	98.1132	93.5484	100	100	98.3323	2.79631			30 min HS	100	100	100	96.7213	100	99.3443	1.46627
	1 h recovery	23.2558	48.2143	28.7879	27.0833	13.3333	28.1349	12.724			1 h recovery	100	82.0513	85.4545	93.0233	98.4375	91.7933	7.87551
	2 h recovery	1.69492	6.12245	0	0	0	1.56347	2.65212			2 h recovery	67.8571	73.913	66.6667	68.2927	88.8889	73.1237	9.24571
											3 h recovery	31.9149	43.662	52.7778	26.1905	56.8966	42.2883	13.1536
	Sky1(K187M)-GFP										Sky1(K187M)-GFP
		Repeat 1	Repeat 2	Repeat 3	Repeat 4	Repeat 5	Mean	SD				Repeat 1	Repeat 2	Repeat 3	Repeat 4	Repeat 5	Mean	SD
	30C	0	0	0	0	0	0	0			30C	0	0	0	0	0	0	0
	30 min HS	100	100	98.3333	100	100	99.6667	0.745356			30 min HS	100	100	100	100	100	100	0
	1 h recovery	88.5246	96.7213	73.8095	56.8182	63.2653	75.8278	16.7407			1 h recovery	100	97.5309	95.7447	100	100	98.6551	1.94684
	2 h recovery	10.7143	8.88889	3.50877	0	2.5641	5.13521	4.49562			2 h recovery	95.9184	92.7536	91.8367	97.4359	91.8919	93.9673	2.55722
											3 h recovery	90.3226	88.0597	75	90	73.3333	83.3431	8.4421
	GFP										GFP
		Repeat 1	Repeat 2	Repeat 3	Repeat 4	Repeat 5	Mean	SD				Repeat 1	Repeat 2	Repeat 3	Repeat 4	Repeat 5	Mean	SD
	30C	0	0	0	0	0	0	0			30C	0	0	0	0	0	0	0
	30 min HS	100	100	100	100	100	100	0			30 min HS	100	100	100	100	95.6522	99.1304	1.94441
	1 h recovery	44.4444	67.8571	42.8571	20.4545	22.7273	39.6681	19.2598			1 h recovery	95.2381	98.4375	95.2381	100	100	97.7827	2.40892
	2 h recovery	0	5.55556	0	0	0	1.11111	2.48452			2 h recovery	87.234	90.1961	91.8367	94.6429	88.1356	90.4091	2.96892
											3 h recovery	72.9167	87.2727	89.2857	72.4638	82.6923	80.9262	7.89057
Figure 6C
	WT Sky 1
		Repeat 1	Repeat 2	Repeat 3	Mean	SD
	37C, 30 min	0	0	0	0	0
	46C, 30 min	100	98	100	99.3333	1.1547
	30C, 60 min	5.26316	0	0	1.75439	3.03869
	Sky 1(K187M)
		Repeat 1	Repeat 2	Repeat 3	Mean	SD
	37C, 30 min	0	0	0	0	0
	46C, 30 min	100	91.0714	100	97.0238	5.15491
	30C, 60 min	4.05405	0	0	1.35135	2.34061

## Sheet: Figure S1
Figure S1B
	Pub1
		Repeat 1	Repeat 2	Repeat 3	Mean	SD
	30C	0	0	0	0	0
	15 min HS	100	93.6508	97.619	97.0899	3.2075
	30 min HS	100	100	100	100	0
	1 h recovery	30.1887	30.8511	22.0339	27.6912	4.91056
	2 h recovery	1.49254	4.91803	8.88889	5.09982	3.70153
	Tif4631
		Repeat 1	Repeat 2	Repeat 3	Mean	SD
	30C	0	0	0	0	0
	15 min HS	88.5714	82.6087	86.9565	86.0455	3.08398
	30 min HS	98.3871	94	92.6829	95.0233	2.9866
	1 h recovery	23.8095	8.33333	14	15.381	7.82997
	2 h recovery	0	0	0	0	0
	Ded1
		Repeat 1	Repeat 2	Repeat 3	Mean	SD
	30C	0	0	0	0	0
	15 min HS	100	100	100	100	0
	30 min HS	100	92	100	97.3333	4.6188
	1 h recovery	63.4615	42.6829	48	51.3815	10.7941
	2 h recovery	21.3115	4.10959	7.40741	10.9428	9.12966

## Sheet: Figure S2
Figure S2A

## Sheet: Figure S3
Figure S3f

## Sheet: Figure S4
Figure S4C										Figure S4D
	Pub1										Pab1
		Repeat 1	Repeat 2	Repeat 3	Repeat 4	Repeat 5	Mean	SD				Repeat 1	Repeat 2	Repeat 3	Repeat 4	Repeat 5	Mean	SD
	Wild-type	30.1887	30.8511	22.0339	33.3333	25.9259	28.4666	4.47691			WT Sky1	26.8947	27.7542	1.84756	26.2774	24.0052	21.3558	10.9935
	K187M	67.0886	66.3551	47.2727	66.6667	61.2903	61.7347	8.42145			Sky1(K187M)	36.246	46.0828	8.14677	18.1532	18.4579	25.4173	15.3606
	∆Sky1	70.9091	45.4545	92.9577	34.8837	63.8889	61.6188	22.6365
	Ded1										Sky1
		Repeat 1	Repeat 2	Repeat 3	Repeat 4	Repeat 5	Mean	SD				Repeat 1	Repeat 2	Repeat 3	Repeat 4	Repeat 5	Mean	SD
	Wild-type	63.4615	42.6829	48	58.9474	60	54.6184	8.83405			WT Sky1	1.02518	1.70514	0.12179	1.42528	0.342127	0.923905	0.680775
	K187M	98.8506	80	81.3333	90	79.7297	85.9827	8.34011			Sky1(K187M)	19.5511	25.4018	12.8223	6.07774	8.17618	14.4058	8.03209
	∆Sky1	90.7692	73.913	87.3239	97.7778	93.4783	88.6525	9.08372
Figure S4E

[truncated: 6 more sheets: Figure S5, Figure S6, Figure S7, Figure S8, Figure S9, Figure S10]
